# Supplementary material for: A new species of the brown lacewing genus Zachobiella Banks from China (Neuroptera, Hemerobiidae) with a key to species
Source: Zookeys. 2015 May 4;(502):27–37. doi: 10.3897/zookeys.502.9251 (PMC4443588; doi:10.3897/zookeys.502.9251)
Supplement: XML Treatment for Zachobiella yunanica [file zookeys.502.9251-treatment1.xml]

<!DOCTYPE tp:taxon-treatment
  PUBLIC "-//TaxonX//DTD Taxonomic Treatment Publishing DTD v0 20100105//EN" "tax-treatment-NSO.dtd">
<tp:taxon-treatment xmlns:tp="http://www.plazi.org/taxpub"><tp:treatment-meta><kwd-group><label>Taxon classification</label><kwd><named-content content-type="kingdom">Animalia</named-content></kwd><kwd><named-content content-type="order">Neuroptera</named-content></kwd><kwd><named-content content-type="family">Hemerobiidae</named-content></kwd></kwd-group><mixed-citation publication-type="journal"><person-group><name><surname>Zhao</surname><given-names>Yang</given-names></name><name><surname>Yan</surname><given-names>Bingzhen</given-names></name><name><surname>Liu</surname><given-names>Zhiqi</given-names></name></person-group><article-title>A new species of the brown lacewing genus <italic><tp:taxon-name><tp:taxon-name-part taxon-name-part-type="genus">Zachobiella</tp:taxon-name-part></tp:taxon-name></italic> Banks from China (<tp:taxon-name><tp:taxon-name-part taxon-name-part-type="order">Neuroptera</tp:taxon-name-part></tp:taxon-name>, <tp:taxon-name><tp:taxon-name-part taxon-name-part-type="family">Hemerobiidae</tp:taxon-name-part></tp:taxon-name>) with a key to species</article-title><source>Zookeys</source><day>4</day><month>5</month><year>2015</year><volume>2015</volume><issue>502</issue><fpage>27</fpage><lpage>37</lpage><pub-id pub-id-type="doi">10.3897/zookeys.502.9251</pub-id></mixed-citation></tp:treatment-meta><tp:nomenclature><tp:taxon-name>
                        <tp:taxon-name-part taxon-name-part-type="genus">Zachobiella</tp:taxon-name-part>
                        <tp:taxon-name-part taxon-name-part-type="species">yunanica</tp:taxon-name-part>
                        <object-id xmlns:xlink="http://www.w3.org/1999/xlink" content-type="zoobank" xlink:type="simple">http://zoobank.org/7188F319-D5E8-4899-9213-26300007A24A</object-id>
                    </tp:taxon-name><tp:taxon-authority>Zhao, Yan &amp; Liu</tp:taxon-authority><tp:taxon-status xmlns:xlink="http://www.w3.org/1999/xlink" xlink:type="simple">sp. n.</tp:taxon-status><xref ref-type="fig" rid="F1">Figs 1</xref><xref ref-type="fig" rid="F2">, 5–8</xref></tp:nomenclature><tp:treatment-sec sec-type="Diagnosis"><title>Diagnosis.</title><p>Triangular dark spots present at the forks of longitudinal veins in forewing and 3ir1 present after the fork of orb2. Male: posterodorsal edge of 7<sup>th</sup> tergite slightly extending backwards; a pair of rough spiny projections present on the dorsal surface of the 8<sup>th</sup> tergite; posteroventral edge of the 9<sup>th</sup> tergite extending upwards with serrated inner margin from one third distally; both posterodorsal and posteroventral edges of ectoproct extending upwards into long arms, especially the posteroventral.</p></tp:treatment-sec><tp:treatment-sec sec-type="Measurements"><title>Measurements.</title><p>Forewing length 5.4–6.0 mm, width 2.1–2.2 mm. Hind wing length 4.4–4.7 mm, width 1.7–1.9 mm. Body length 4.0–5.3 mm.</p></tp:treatment-sec><tp:treatment-sec sec-type="Description"><title>Description.</title><p><italic>Head.</italic> Yellowish-brown. Brown stripe present from the rear of eye to the mandible. Labial and maxillary palpi brown. Antenna light brown, more than fifty segments. Eyes black with a metallic luster.</p><p><italic>Thorax.</italic> Yellowish-brown, with brown longitudinal stripes along both sides of tergites. Legs yellowish-brown with no spots.</p><p><italic>Wings</italic> (Fig. <xref ref-type="fig" rid="F1">1</xref>). Forewing shape oval. Yellowish-brown and hyaline; triangular dark spots present at the forks of longitudinal veins; veins yellowish-brown with crossveins brown. Anterior radial trace bearing two ORB’s, with two secondary branches respectively; 3ir1 present after the fork of orb2; 3ir2 present after the fork of orb1 and before the fork of orb2. M with two branches, MA forked into 2–3 branches after the gradate series and MP into four branches. CuA with four branches. CuP simple. Two gradate series, inner gradate series with three crossveins and the outer with six. Hind wing oval. Pale yellow, hyaline; immaculate; veins pale yellowish-brown. Rs forked at base with four branches. M forked into two branches, with two secondary branches respectively after the gradate series. CuA with 3–4 branches. CuP simple. One gradate series, with only one crossvein r-m.</p><fig id="F1" position="float" orientation="portrait"><label>Figures 1–4.</label><caption><p>Wings. <bold>1</bold> <italic><tp:taxon-name><tp:taxon-name-part taxon-name-part-type="genus">Zachobiella</tp:taxon-name-part> <tp:taxon-name-part taxon-name-part-type="species">yunanica</tp:taxon-name-part></tp:taxon-name></italic> Zhao, Yan &amp; Liu, sp. n. <bold>2</bold> <italic><tp:taxon-name><tp:taxon-name-part taxon-name-part-type="genus">Zachobiella</tp:taxon-name-part> <tp:taxon-name-part taxon-name-part-type="species">submarginata</tp:taxon-name-part></tp:taxon-name></italic> Esben-Petersen, 1929 <bold>3</bold> <italic><tp:taxon-name><tp:taxon-name-part taxon-name-part-type="genus">Zachobiella</tp:taxon-name-part> <tp:taxon-name-part taxon-name-part-type="species">striata</tp:taxon-name-part></tp:taxon-name></italic> Nakahara, 1966 <bold>4</bold> <italic><tp:taxon-name><tp:taxon-name-part taxon-name-part-type="genus">Zachobiella</tp:taxon-name-part> <tp:taxon-name-part taxon-name-part-type="species">hainanensis</tp:taxon-name-part></tp:taxon-name></italic> Banks, 1939.</p></caption><graphic xmlns:xlink="http://www.w3.org/1999/xlink" xlink:href="zookeys-502-027-g001.jpg" position="float" orientation="portrait" xlink:type="simple" id="oo_43105.jpg"/></fig><p><italic>Abdomen.</italic> Yellowish-brown. Pilose. <italic>Male terminalia</italic> (Fig. <xref ref-type="fig" rid="F2">5</xref>). Posterodorsal edge of 7<sup>th</sup> tergite slightly extending backwards, with a group of setae on the surface. 8<sup>th</sup> tergite fused with the 8<sup>th</sup> sternite, with a pair of distinct rough spiny projections dorsally, stout bristle tufts present below in lateral view; posteroventral edge extending backwards as a stout spine, densely covered with long setae. 9<sup>th</sup> tergite covered with short setae on the dorsal and posteroventral edge extending upwards, blade-shaped, with serrated inner margin from one third distally. The dorsal surface of ectoproct protruding slightly and densely covered with short setae; both posterodorsal and posteroventral edges extending upwards into long arms, densely covered with setae. Mediuncus of gonarcus (Figs <xref ref-type="fig" rid="F2">6–7</xref>) consisting of a pair of long curved hooks, smooth surface without any spines; extrahemigonarcus long and tapering distally as a stout spine; hemigonarcus connected into a bridge internally. <italic>Female terminalia</italic> (Fig. <xref ref-type="fig" rid="F2">8</xref>). 9<sup>th</sup> tergite split into two parts, the hind margin in the ventral part exceeding the posterior of ectoproct slightly. Ectoproct subtriangular in lateral view. Subgenitale absent.</p><fig id="F2" position="float" orientation="portrait"><label>Figures 5–8.</label><caption><p><italic><tp:taxon-name><tp:taxon-name-part taxon-name-part-type="genus">Zachobiella</tp:taxon-name-part> <tp:taxon-name-part taxon-name-part-type="species">yunanica</tp:taxon-name-part></tp:taxon-name></italic> Zhao, Yan &amp; Liu, sp. n. <bold>5</bold> Male terminalia, lateral view (B) <bold>6</bold> Gonarcus, lateral view (A) <bold>7</bold> Gonarcus, dorsal view (A) <bold>8</bold> Female terminalia, lateral view (B) Scale bars: 0.1 mm (A); 0.5 mm (B).</p></caption><graphic xmlns:xlink="http://www.w3.org/1999/xlink" xlink:href="zookeys-502-027-g002.jpg" position="float" orientation="portrait" xlink:type="simple" id="oo_43106.jpg"/></fig></tp:treatment-sec><tp:treatment-sec sec-type="Distribution"><title>Distribution.</title><p>China (Yunnan).</p></tp:treatment-sec><tp:treatment-sec sec-type="Material examined"><title>Material examined.</title><p>CHINA: Holotype, 1♂, Yunnan province, Ruili city, Mengxiu county, Gaoerxing. 4.v.1981, Chikun Yang (CAU). Paratypes, 1♂, Yunnan province, Ruili city, Mengxiu county, Gaoerxing. 5.v.1981, Chikun Yang (CAU); 1♀, Yunnan province, Ruili city, Mengxiu county, Gaoerxing. 2.v.1981, Chikun Yang (CAU).</p></tp:treatment-sec><tp:treatment-sec sec-type="Etymology"><title>Etymology.</title><p>The specific name refers to the type locality where this species is found.</p></tp:treatment-sec><tp:treatment-sec sec-type="Remarks"><title>Remarks.</title><p>This new species is closely related to <!--PageBreak--><italic><tp:taxon-name><tp:taxon-name-part taxon-name-part-type="genus">Zachobiella</tp:taxon-name-part> <tp:taxon-name-part taxon-name-part-type="species">lobata</tp:taxon-name-part></tp:taxon-name></italic> New, 1988, <italic><tp:taxon-name><tp:taxon-name-part taxon-name-part-type="genus">Zachobiella</tp:taxon-name-part> <tp:taxon-name-part taxon-name-part-type="species">punctata</tp:taxon-name-part></tp:taxon-name></italic> Banks, 1920, and <italic><tp:taxon-name><tp:taxon-name-part taxon-name-part-type="genus">Zachobiella</tp:taxon-name-part> <tp:taxon-name-part taxon-name-part-type="species">submarginata</tp:taxon-name-part></tp:taxon-name></italic> Esben-Petersen, 1929 based on the small triangular dark spots present at the forks of longitudinal veins in forewing. It can be distinguished from <italic><tp:taxon-name><tp:taxon-name-part taxon-name-part-type="genus">Zachobiella</tp:taxon-name-part> <tp:taxon-name-part taxon-name-part-type="species">submarginata</tp:taxon-name-part></tp:taxon-name></italic> by 3ir1 present after the fork of orb2 in forewing while in <italic><tp:taxon-name><tp:taxon-name-part taxon-name-part-type="genus">Zachobiella</tp:taxon-name-part> <tp:taxon-name-part taxon-name-part-type="species">submarginata</tp:taxon-name-part></tp:taxon-name></italic> it present before the fork of orb2. It also can be easily distinguished from <italic><tp:taxon-name><tp:taxon-name-part taxon-name-part-type="genus">Zachobiella</tp:taxon-name-part> <tp:taxon-name-part taxon-name-part-type="species">punctata</tp:taxon-name-part></tp:taxon-name></italic> by having only one crossvein of gradate series in hind wing while in <italic><tp:taxon-name><tp:taxon-name-part taxon-name-part-type="genus">Zachobiella</tp:taxon-name-part> <tp:taxon-name-part taxon-name-part-type="species">punctata</tp:taxon-name-part></tp:taxon-name></italic> there are two crossveins. In this new species two gradate series are present in the forewing and both the posterodorsal edge and the posteroventral edge of the ectoproct extend upwards into long arms. In <italic><tp:taxon-name><tp:taxon-name-part taxon-name-part-type="genus">Zachobiella</tp:taxon-name-part> <tp:taxon-name-part taxon-name-part-type="species">lobata</tp:taxon-name-part></tp:taxon-name></italic> three gradate series are present in the forewing and only the posteroventral edge of the ectoproct extends upwards.</p></tp:treatment-sec></tp:taxon-treatment>
