# Supplementary material for: A new species of the brown lacewing genus Zachobiella Banks from China (Neuroptera, Hemerobiidae) with a key to species
Source: Zookeys. 2015 May 4;(502):27–37. doi: 10.3897/zookeys.502.9251 (PMC4443588; doi:10.3897/zookeys.502.9251)
Supplement: XML Treatment for Zachobiella submarginata [file zookeys.502.9251-treatment2.xml]

<!DOCTYPE tp:taxon-treatment
  PUBLIC "-//TaxonX//DTD Taxonomic Treatment Publishing DTD v0 20100105//EN" "tax-treatment-NSO.dtd">
<tp:taxon-treatment xmlns:tp="http://www.plazi.org/taxpub"><tp:treatment-meta><kwd-group><label>Taxon classification</label><kwd><named-content content-type="kingdom">Animalia</named-content></kwd><kwd><named-content content-type="order">Neuroptera</named-content></kwd><kwd><named-content content-type="family">Hemerobiidae</named-content></kwd></kwd-group><mixed-citation publication-type="journal"><person-group><name><surname>Zhao</surname><given-names>Yang</given-names></name><name><surname>Yan</surname><given-names>Bingzhen</given-names></name><name><surname>Liu</surname><given-names>Zhiqi</given-names></name></person-group><article-title>A new species of the brown lacewing genus <italic><tp:taxon-name><tp:taxon-name-part taxon-name-part-type="genus">Zachobiella</tp:taxon-name-part></tp:taxon-name></italic> Banks from China (<tp:taxon-name><tp:taxon-name-part taxon-name-part-type="order">Neuroptera</tp:taxon-name-part></tp:taxon-name>, <tp:taxon-name><tp:taxon-name-part taxon-name-part-type="family">Hemerobiidae</tp:taxon-name-part></tp:taxon-name>) with a key to species</article-title><source>Zookeys</source><day>4</day><month>5</month><year>2015</year><volume>2015</volume><issue>502</issue><fpage>27</fpage><lpage>37</lpage><pub-id pub-id-type="doi">10.3897/zookeys.502.9251</pub-id></mixed-citation></tp:treatment-meta><tp:nomenclature><tp:taxon-name>
                        <tp:taxon-name-part taxon-name-part-type="genus">Zachobiella</tp:taxon-name-part>
                        <tp:taxon-name-part taxon-name-part-type="species">submarginata</tp:taxon-name-part>
                    </tp:taxon-name><tp:taxon-authority>Esben-Petersen</tp:taxon-authority><xref ref-type="fig" rid="F1">Figs 2</xref><xref ref-type="fig" rid="F3">, 9</xref><!--PageBreak--><!--PageBreak--><tp:nomenclature-citation-list><tp:nomenclature-citation><tp:taxon-name><tp:taxon-name-part taxon-name-part-type="genus">Zachobiella</tp:taxon-name-part> <tp:taxon-name-part taxon-name-part-type="species">submarginata</tp:taxon-name-part></tp:taxon-name><comment> Esben-Petersen, 1929: 33.</comment></tp:nomenclature-citation></tp:nomenclature-citation-list></tp:nomenclature><tp:treatment-sec sec-type="Diagnosis"><title>Diagnosis.</title><p>Triangular dark spots present at the forks of longitudinal veins in forewing and 3ir1 present before the fork of orb2; Rs forked at the base in hind wing. Female: hind margin of 9<sup>th</sup> tergite depressed forwards from lateral view and the hind margin of ventral part exceeding the posterior of ectoproct.</p></tp:treatment-sec><tp:treatment-sec sec-type="Measurements"><title>Measurements.</title><p>Forewing length 5.5–5.9 mm, width 1.9–2.2 mm. Hind wing length 4.0–4.8 mm, width 1.5–1.8 mm. Body length 4.2–5.0 mm.</p></tp:treatment-sec><tp:treatment-sec sec-type="Description"><title>Description.</title><p><italic>Head.</italic> Yellowish-brown. Brown stripe present from the rear of eye to the mandible. Labial and maxillary palpi brown. Antenna light brown, more than fifty-five segments. Eyes black with a metallic luster.</p><p><italic>Thorax.</italic> Yellowish-brown, with brown longitudinal stripes along both sides of tergite. Legs yellowish-brown without spots.</p><p><italic>Wings</italic> (Fig. <xref ref-type="fig" rid="F1">2</xref>). Forewing oval. Yellowish-brown and hyaline, a pale brown stripe present from the base, along the hind margin and small triangular dark spots present at the forks of longitudinal veins; veins yellowish-brown with crossveins brown. Anterior radial trace bearing two ORB’s, with two secondary branches respectively; 3ir1 present before the fork of orb2; 3ir2 present after the fork of orb1 and before the fork of orb2. M with two branches and with two secondary branches respectively. CuA with four branches. CuP simple. Two gradate series, inner gradate series with two crossveins and the outer with six. Hind wing oval, pale yellow, hyaline; immaculate; veins pale yellow. Rs forked at base with four branches. M forked into two branches, with two secondary branches respectively after the gradate series. CuA with 3–4 branches. CuP simple. One gradate series, with the only one crossvein r-m.</p><p><italic>Abdomen.</italic> Yellowish-brown. Hairy. <italic>Female terminalia</italic> (Fig. <xref ref-type="fig" rid="F3">9</xref>). Hind margin of 9<sup>th</sup> tergite depressed forwards, hind margin in the ventral part exceeding the posterior of ectoproct. Ectoproct subtriangular from lateral view. Subgenitale absent.</p><fig id="F3" position="float" orientation="portrait"><label>Figures 9–10.</label><caption><p><bold>9</bold> <italic><tp:taxon-name><tp:taxon-name-part taxon-name-part-type="genus">Zachobiella</tp:taxon-name-part> <tp:taxon-name-part taxon-name-part-type="species">submarginata</tp:taxon-name-part></tp:taxon-name></italic> Esben-Petersen, 1929. Female terminalia, lateral view <bold>10</bold> <italic><tp:taxon-name><tp:taxon-name-part taxon-name-part-type="genus">Zachobiella</tp:taxon-name-part> <tp:taxon-name-part taxon-name-part-type="species">striata</tp:taxon-name-part></tp:taxon-name></italic> Nakahara, 1966. Female terminalia, lateral view. Scale bar: 0.5 mm.</p></caption><graphic xmlns:xlink="http://www.w3.org/1999/xlink" xlink:href="zookeys-502-027-g003.jpg" position="float" orientation="portrait" xlink:type="simple" id="oo_43107.jpg"/></fig></tp:treatment-sec><tp:treatment-sec sec-type="Distribution"><title>Distribution.</title><p>China (Yunnan, Guangxi)</p></tp:treatment-sec><tp:treatment-sec sec-type="Material examined"><title>Material examined.</title><p>CHINA: 3♀, Yunnan province, Ruili city, Mengxiu county. 2.v.1981, Chikun Yang (CAU); 4♀, Yunnan province, Ruili city, Mengxiu county, Gaoerxing. 4.v.1981, Chikun Yang (CAU); 1♀, Yunnan province, Ruili city, Mengx<!--PageBreak-->iu county, Gaoerxing. 4.v.1981, Fasheng Li (CAU); 1♀, Yunnan province, Puer city, Lancang county. 20.iv.1981, Chikun Yang (CAU); 1♀, Guangxi province, Yulin city, Bobai county, Langping. 28.v.1982, Chikun Yang (CAU).</p></tp:treatment-sec><tp:treatment-sec sec-type="Remarks"><title>Remarks.</title><p>This species was described by <xref ref-type="bibr" rid="B4">Esben-Petersen (1929)</xref> from Australia without the description of genitalia; <xref ref-type="bibr" rid="B8">New (1988a)</xref> figured the male and female terminalia in his revision of the Australian brown lacewings. In this paper we figure the female genitalia and provide new distribution records for this species in China. This species is related to <italic><tp:taxon-name><tp:taxon-name-part taxon-name-part-type="genus">Zachobiella</tp:taxon-name-part> <tp:taxon-name-part taxon-name-part-type="species">yunanica</tp:taxon-name-part></tp:taxon-name></italic> and <italic><tp:taxon-name><tp:taxon-name-part taxon-name-part-type="genus">Zachobiella</tp:taxon-name-part> <tp:taxon-name-part taxon-name-part-type="species">punctata</tp:taxon-name-part></tp:taxon-name></italic> based on the triangular dark spots present at the forks of longitudinal veins in forewing. It can be distinguished from <italic><tp:taxon-name><tp:taxon-name-part taxon-name-part-type="genus">Zachobiella</tp:taxon-name-part> <tp:taxon-name-part taxon-name-part-type="species">punctata</tp:taxon-name-part></tp:taxon-name></italic> by having only one crossvein of gradate series in the hind wing, while in <italic><tp:taxon-name><tp:taxon-name-part taxon-name-part-type="genus">Zachobiella</tp:taxon-name-part> <tp:taxon-name-part taxon-name-part-type="species">punctata</tp:taxon-name-part></tp:taxon-name></italic> there are two crossveins.</p></tp:treatment-sec><tp:treatment-sec><!--Section generated to contain objects referenced in tp:taxon-treatment.--><fig id="F1" position="float" orientation="portrait"><label>Figures 1–4.</label><caption><p>Wings. <bold>1</bold> <italic><tp:taxon-name><tp:taxon-name-part taxon-name-part-type="genus">Zachobiella</tp:taxon-name-part> <tp:taxon-name-part taxon-name-part-type="species">yunanica</tp:taxon-name-part></tp:taxon-name></italic> Zhao, Yan &amp; Liu, sp. n. <bold>2</bold> <italic><tp:taxon-name><tp:taxon-name-part taxon-name-part-type="genus">Zachobiella</tp:taxon-name-part> <tp:taxon-name-part taxon-name-part-type="species">submarginata</tp:taxon-name-part></tp:taxon-name></italic> Esben-Petersen, 1929 <bold>3</bold> <italic><tp:taxon-name><tp:taxon-name-part taxon-name-part-type="genus">Zachobiella</tp:taxon-name-part> <tp:taxon-name-part taxon-name-part-type="species">striata</tp:taxon-name-part></tp:taxon-name></italic> Nakahara, 1966 <bold>4</bold> <italic><tp:taxon-name><tp:taxon-name-part taxon-name-part-type="genus">Zachobiella</tp:taxon-name-part> <tp:taxon-name-part taxon-name-part-type="species">hainanensis</tp:taxon-name-part></tp:taxon-name></italic> Banks, 1939.</p></caption><graphic xmlns:xlink="http://www.w3.org/1999/xlink" xlink:href="zookeys-502-027-g001.jpg" position="float" orientation="portrait" xlink:type="simple" id="oo_43105.jpg"/></fig></tp:treatment-sec><ref-list><ref id="B4"><mixed-citation xmlns:xlink="http://www.w3.org/1999/xlink" xlink:type="simple"><person-group><name name-style="western"><surname>Esben-Petersen</surname><given-names>P</given-names></name></person-group> (<year>1929</year>) <article-title>Australian <tp:taxon-name><tp:taxon-name-part taxon-name-part-type="order">Neuroptera</tp:taxon-name-part></tp:taxon-name>. Part VI.</article-title> <source>Queensland Naturalist</source> <volume>7</volume>: <fpage>31</fpage>–<lpage>35</lpage>.</mixed-citation></ref><ref id="B8"><mixed-citation xmlns:xlink="http://www.w3.org/1999/xlink" xlink:type="simple"><person-group><name name-style="western"><surname>New</surname><given-names>TR</given-names></name></person-group> (<year>1988a</year>) <article-title>A revision of the Australian <tp:taxon-name><tp:taxon-name-part taxon-name-part-type="family">Hemerobiidae</tp:taxon-name-part></tp:taxon-name> (<tp:taxon-name><tp:taxon-name-part taxon-name-part-type="class">Insecta</tp:taxon-name-part></tp:taxon-name>: <tp:taxon-name><tp:taxon-name-part taxon-name-part-type="order">Neuroptera</tp:taxon-name-part></tp:taxon-name>).</article-title> <source>Invertebrate Taxonomy</source> <volume>2</volume>: <fpage>339</fpage>–<lpage>411</lpage>. doi: <ext-link ext-link-type="doi" xlink:href="10.1071/IT9880339" xlink:type="simple">10.1071/IT9880339</ext-link></mixed-citation></ref></ref-list></tp:taxon-treatment>
