# Supplementary material for: A new species of the brown lacewing genus Zachobiella Banks from China (Neuroptera, Hemerobiidae) with a key to species
Source: Zookeys. 2015 May 4;(502):27–37. doi: 10.3897/zookeys.502.9251 (PMC4443588; doi:10.3897/zookeys.502.9251)
Supplement: XML Treatment for Zachobiella striata [file zookeys.502.9251-treatment3.xml]

<!DOCTYPE tp:taxon-treatment
  PUBLIC "-//TaxonX//DTD Taxonomic Treatment Publishing DTD v0 20100105//EN" "tax-treatment-NSO.dtd">
<tp:taxon-treatment xmlns:tp="http://www.plazi.org/taxpub"><tp:treatment-meta><kwd-group><label>Taxon classification</label><kwd><named-content content-type="kingdom">Animalia</named-content></kwd><kwd><named-content content-type="order">Neuroptera</named-content></kwd><kwd><named-content content-type="family">Hemerobiidae</named-content></kwd></kwd-group><mixed-citation publication-type="journal"><person-group><name><surname>Zhao</surname><given-names>Yang</given-names></name><name><surname>Yan</surname><given-names>Bingzhen</given-names></name><name><surname>Liu</surname><given-names>Zhiqi</given-names></name></person-group><article-title>A new species of the brown lacewing genus <italic><tp:taxon-name><tp:taxon-name-part taxon-name-part-type="genus">Zachobiella</tp:taxon-name-part></tp:taxon-name></italic> Banks from China (<tp:taxon-name><tp:taxon-name-part taxon-name-part-type="order">Neuroptera</tp:taxon-name-part></tp:taxon-name>, <tp:taxon-name><tp:taxon-name-part taxon-name-part-type="family">Hemerobiidae</tp:taxon-name-part></tp:taxon-name>) with a key to species</article-title><source>Zookeys</source><day>4</day><month>5</month><year>2015</year><volume>2015</volume><issue>502</issue><fpage>27</fpage><lpage>37</lpage><pub-id pub-id-type="doi">10.3897/zookeys.502.9251</pub-id></mixed-citation></tp:treatment-meta><tp:nomenclature><tp:taxon-name>
                        <tp:taxon-name-part taxon-name-part-type="genus">Zachobiella</tp:taxon-name-part>
                        <tp:taxon-name-part taxon-name-part-type="species">striata</tp:taxon-name-part>
                    </tp:taxon-name><tp:taxon-authority>Nakahara</tp:taxon-authority><xref ref-type="fig" rid="F1">Figs 3</xref><xref ref-type="fig" rid="F3">, 10</xref><tp:nomenclature-citation-list><tp:nomenclature-citation><tp:taxon-name><tp:taxon-name-part taxon-name-part-type="genus">Zachobiella</tp:taxon-name-part> <tp:taxon-name-part taxon-name-part-type="species">striata</tp:taxon-name-part></tp:taxon-name><comment> Nakahara, 1966: 198.</comment></tp:nomenclature-citation></tp:nomenclature-citation-list></tp:nomenclature><tp:treatment-sec sec-type="Diagnosis"><title>Diagnosis.</title><p>Forewing pale yellow and hyaline, thin brown stripe present along the gradate series and from the middle of MA to the lateral margin, an oval brown spot present at the margin, triangular dark spots absent at the forks of longitudinal veins and 3ir1 present before the fork of orb2. Female: 9<sup>th</sup> tergite approximate ‘L’ -shaped from lateral view, anteroventral edge protruding forwards slightly.</p></tp:treatment-sec><tp:treatment-sec sec-type="Measurements"><title>Measurements.</title><p>Forewing length 4.5–5.7 mm, width 1.5–1.8 mm. Hind wing length 3.6–4.6 mm, width 1.2–1.5 mm. Body length 3.2–5.7 mm.</p></tp:treatment-sec><tp:treatment-sec sec-type="Description"><title>Description.</title><p><italic>Head.</italic> Yellowish-brown, without any dark areas. Antenna more than sixty segments, most segments amber but over a dozen of segments of distal flagellum obviously darker than the others. Eyes black with a metallic luster. Mandibles brown.</p><p><italic>Thorax.</italic> Yellowish-brown, with a light-coloured longitudinal stripe throughout. Legs yellowish-brown without spots; distal tarsomere darker than proximal four.</p><p><italic>Wings</italic> (Fig. <xref ref-type="fig" rid="F1">3</xref>). Forewing narrow, apex slightly tapered. Pale yellow and hyaline, thin brown strips present along the gradate series and from the middle of MA to the lateral margin, an oval brown spot present at the margin; veins pale yellow and transparent with crossveins of gradate series brown. Anterior radial trace bearing two ORB’s, with two secondary branches respectively; 3ir1 present before the fork of orb2; 3ir2 present after the fork of orb1 and before the fork of orb2. M with two branches, MA forked into two branches after the gradate series and MP into 3–5 branches. Cu with two branches. Three gradate series, inner gradate series with 2–3 crossveins; middle with 2–3 and the outer with four. Hind wing narrow, apex slightly tapered. Pale yellow and hyaline, brown strip present from the base to the apex; veins yellow and transparent, crossvein of gradate series yellowish-brown. Rs forked in the middle with four branches. M forked into two branches, with 2–3 secondary branches respectively after the gradate series. Cu simple. One gradate series with the only one crossvein r-m.</p><p><italic>Abdomen.</italic> Yellowish-brown, tergites and sternites brown, darker than the arthropleuron. Hairy. <italic>Female terminalia</italic> (Fig. <xref ref-type="fig" rid="F3">10</xref>). 9<sup>th</sup> tergite approximate ‘L’-shaped from lateral view, anteroventral edge protruding forwards slightly, hind margin exceeding the hind margin of ectoproct. Ectoproct quadrant shaped from lateral view. Subgenitale absent.</p></tp:treatment-sec><tp:treatment-sec sec-type="Distribution"><title>Distribution.</title><p>China (Taiwan, Hainan, Yunnan)</p></tp:treatment-sec><tp:treatment-sec sec-type="Material examined"><title>Material examined.</title><p>CHINA: 2♀, Yunnan province, Dehong Autonomous Prefecture, Longchuan county. 5.v.1981, Chikun Yang (CAU); 1♀, Yunnan province, Hani-Yi Autonomous Prefecture of Honghe, Hekou town. 12.v.2011, Luxi Liu (CAU); 1♀, Hainan province, Wuzhishan city, Wuzhi hills. 16.v.2007, Yongjie Wang (CAU); 1♀, Taiwan province, Nantou city, Nantou County Council. 6.vii.2013, Xinyu Luo (CAU).</p></tp:treatment-sec><tp:treatment-sec sec-type="Remarks"><title>Remarks.</title><p>This species was described by <xref ref-type="bibr" rid="B7">Nakahara (1966)</xref> with only female specimens from Taiwan province and Iriomote Island without the description of genitalia. In this paper we describe the female, including the genitalia, and update the distribution records for this species in China. This species is similar to <italic><tp:taxon-name><tp:taxon-name-part taxon-name-part-type="genus">Zachobiella</tp:taxon-name-part> <tp:taxon-name-part taxon-name-part-type="species">pallida</tp:taxon-name-part></tp:taxon-name></italic> Banks, 1939 and <italic><tp:taxon-name><tp:taxon-name-part taxon-name-part-type="genus">Zachobiella</tp:taxon-name-part> <tp:taxon-name-part taxon-name-part-type="species">jacobsoni</tp:taxon-name-part></tp:taxon-name></italic> Esben-Petersen, 1926; however, it can be distinguished from <italic><tp:taxon-name><tp:taxon-name-part taxon-name-part-type="genus">Zachobiella</tp:taxon-name-part> <tp:taxon-name-part taxon-name-part-type="species">pallida</tp:taxon-name-part></tp:taxon-name></italic> by 3ir1 present before the fork of orb2 in forewing while in <italic><tp:taxon-name><tp:taxon-name-part taxon-name-part-type="genus">Zachobiella</tp:taxon-name-part> <tp:taxon-name-part taxon-name-part-type="species">pallida</tp:taxon-name-part></tp:taxon-name></italic> it is present after the fork of orb2. It also can be distinguished by the Rs forked in the middle in hind wing, while in <italic><tp:taxon-name><tp:taxon-name-part taxon-name-part-type="genus">Zachobiella</tp:taxon-name-part> <tp:taxon-name-part taxon-name-part-type="species">jacobsoni</tp:taxon-name-part></tp:taxon-name></italic> the Rs is forked basally.</p></tp:treatment-sec><tp:treatment-sec><!--Section generated to contain objects referenced in tp:taxon-treatment.--><fig id="F1" position="float" orientation="portrait"><label>Figures 1–4.</label><caption><p>Wings. <bold>1</bold> <italic><tp:taxon-name><tp:taxon-name-part taxon-name-part-type="genus">Zachobiella</tp:taxon-name-part> <tp:taxon-name-part taxon-name-part-type="species">yunanica</tp:taxon-name-part></tp:taxon-name></italic> Zhao, Yan &amp; Liu, sp. n. <bold>2</bold> <italic><tp:taxon-name><tp:taxon-name-part taxon-name-part-type="genus">Zachobiella</tp:taxon-name-part> <tp:taxon-name-part taxon-name-part-type="species">submarginata</tp:taxon-name-part></tp:taxon-name></italic> Esben-Petersen, 1929 <bold>3</bold> <italic><tp:taxon-name><tp:taxon-name-part taxon-name-part-type="genus">Zachobiella</tp:taxon-name-part> <tp:taxon-name-part taxon-name-part-type="species">striata</tp:taxon-name-part></tp:taxon-name></italic> Nakahara, 1966 <bold>4</bold> <italic><tp:taxon-name><tp:taxon-name-part taxon-name-part-type="genus">Zachobiella</tp:taxon-name-part> <tp:taxon-name-part taxon-name-part-type="species">hainanensis</tp:taxon-name-part></tp:taxon-name></italic> Banks, 1939.</p></caption><graphic xmlns:xlink="http://www.w3.org/1999/xlink" xlink:href="zookeys-502-027-g001.jpg" position="float" orientation="portrait" xlink:type="simple" id="oo_43105.jpg"/></fig><fig id="F3" position="float" orientation="portrait"><label>Figures 9–10.</label><caption><p><bold>9</bold> <italic><tp:taxon-name><tp:taxon-name-part taxon-name-part-type="genus">Zachobiella</tp:taxon-name-part> <tp:taxon-name-part taxon-name-part-type="species">submarginata</tp:taxon-name-part></tp:taxon-name></italic> Esben-Petersen, 1929. Female terminalia, lateral view <bold>10</bold> <italic><tp:taxon-name><tp:taxon-name-part taxon-name-part-type="genus">Zachobiella</tp:taxon-name-part> <tp:taxon-name-part taxon-name-part-type="species">striata</tp:taxon-name-part></tp:taxon-name></italic> Nakahara, 1966. Female terminalia, lateral view. Scale bar: 0.5 mm.</p></caption><graphic xmlns:xlink="http://www.w3.org/1999/xlink" xlink:href="zookeys-502-027-g003.jpg" position="float" orientation="portrait" xlink:type="simple" id="oo_43107.jpg"/></fig></tp:treatment-sec><ref-list><ref id="B7"><mixed-citation xmlns:xlink="http://www.w3.org/1999/xlink" xlink:type="simple"><person-group><name name-style="western"><surname>Nakahara</surname><given-names>W</given-names></name></person-group> (<year>1966</year>) <article-title><tp:taxon-name><tp:taxon-name-part taxon-name-part-type="family">Hemerobiidae</tp:taxon-name-part></tp:taxon-name>, <tp:taxon-name><tp:taxon-name-part taxon-name-part-type="family">Sisyridae</tp:taxon-name-part></tp:taxon-name> and <tp:taxon-name><tp:taxon-name-part taxon-name-part-type="family">Osmylidae</tp:taxon-name-part></tp:taxon-name> of Formosa and Ryukyu Islands (<tp:taxon-name><tp:taxon-name-part taxon-name-part-type="order">Neuroptera</tp:taxon-name-part></tp:taxon-name>).</article-title> <source>Kontyû</source> <volume>34</volume>: <fpage>193</fpage>–<lpage>207</lpage>.</mixed-citation></ref></ref-list></tp:taxon-treatment>
