# Supplementary material for: A new species of the brown lacewing genus Zachobiella Banks from China (Neuroptera, Hemerobiidae) with a key to species
Source: Zookeys. 2015 May 4;(502):27–37. doi: 10.3897/zookeys.502.9251 (PMC4443588; doi:10.3897/zookeys.502.9251)
Supplement: XML Treatment for Zachobiella hainanensis [file zookeys.502.9251-treatment4.xml]

<!DOCTYPE tp:taxon-treatment
  PUBLIC "-//TaxonX//DTD Taxonomic Treatment Publishing DTD v0 20100105//EN" "tax-treatment-NSO.dtd">
<tp:taxon-treatment xmlns:tp="http://www.plazi.org/taxpub"><tp:treatment-meta><kwd-group><label>Taxon classification</label><kwd><named-content content-type="kingdom">Animalia</named-content></kwd><kwd><named-content content-type="order">Neuroptera</named-content></kwd><kwd><named-content content-type="family">Hemerobiidae</named-content></kwd></kwd-group><mixed-citation publication-type="journal"><person-group><name><surname>Zhao</surname><given-names>Yang</given-names></name><name><surname>Yan</surname><given-names>Bingzhen</given-names></name><name><surname>Liu</surname><given-names>Zhiqi</given-names></name></person-group><article-title>A new species of the brown lacewing genus <italic><tp:taxon-name><tp:taxon-name-part taxon-name-part-type="genus">Zachobiella</tp:taxon-name-part></tp:taxon-name></italic> Banks from China (<tp:taxon-name><tp:taxon-name-part taxon-name-part-type="order">Neuroptera</tp:taxon-name-part></tp:taxon-name>, <tp:taxon-name><tp:taxon-name-part taxon-name-part-type="family">Hemerobiidae</tp:taxon-name-part></tp:taxon-name>) with a key to species</article-title><source>Zookeys</source><day>4</day><month>5</month><year>2015</year><volume>2015</volume><issue>502</issue><fpage>27</fpage><lpage>37</lpage><pub-id pub-id-type="doi">10.3897/zookeys.502.9251</pub-id></mixed-citation></tp:treatment-meta><tp:nomenclature><tp:taxon-name>
                        <tp:taxon-name-part taxon-name-part-type="genus">Zachobiella</tp:taxon-name-part>
                        <tp:taxon-name-part taxon-name-part-type="species">hainanensis</tp:taxon-name-part>
                    </tp:taxon-name><tp:taxon-authority>Banks</tp:taxon-authority><xref ref-type="fig" rid="F1">Figs 4</xref><xref ref-type="fig" rid="F4">, 11–14</xref><!--PageBreak--><!--PageBreak--><tp:nomenclature-citation-list><tp:nomenclature-citation><tp:taxon-name><tp:taxon-name-part taxon-name-part-type="genus">Zachobiella</tp:taxon-name-part> <tp:taxon-name-part taxon-name-part-type="species">hainanensis</tp:taxon-name-part></tp:taxon-name><comment> Banks, 1939: 467.</comment></tp:nomenclature-citation></tp:nomenclature-citation-list></tp:nomenclature><tp:treatment-sec sec-type="Diagnosis"><title>Diagnosis.</title><p>Forewing pale yellow and hyaline, brown stripes present along the gradate series and from the middle of MA to the lateral margin, triangular dark spots absent at the forks of longitudinal veins and 3ir1 present after the fork of orb2. Male: dorsal surface of 8<sup>th</sup> tergite protruding upwards as a short rod; dorsal of 9<sup>th</sup> tergite slightly depressed and posteroventral edge extending upwards as a strong spine; dorsal of ectoproct obviously protruding upwards, posteroventral edge extending upwards into a thickened process. Female: 9<sup>th</sup> tergite very small, triangular from lateral view; ectoproct large, slightly depressed in the middle of the hind margin.</p></tp:treatment-sec><tp:treatment-sec sec-type="Measurements"><title>Measurements.</title><p>Forewing length 3.2–4.9 mm, width 1.2–1.4 mm. Hind wing length 3.5–4.2 mm, width 1.1–1.3 mm. Body length 2.8–4.3 mm.</p></tp:treatment-sec><tp:treatment-sec sec-type="Description"><title>Description.</title><p><italic>Head.</italic> Yellowish-brown, without any dark areas. Antenna amber, more than fifty-five segments, more than a dozen of segments of distal flagellum obviously paler than the others. Eyes black with a metallic luster.</p><p><italic>Thorax.</italic> Yellowish-brown. Brown longitudinal stripes present along both sides of the pronotum; scutum of mesonotum and metanotum obviously brown. Legs yellowish-brown with no spots.</p><p><italic>Wings</italic> (Fig. <xref ref-type="fig" rid="F1">4</xref>). Forewing narrow, apex slightly tapered. Pale yellow and hyaline, thin brown strips present along the gradate series and from the middle of MA to the lateral margin; veins pale yellow and transparent with crossveins of gradate series brown. Anterior radial trace bearing two ORB’s, with two secondary branches respectively; 3ir1 present after the fork of orb2; 3ir2 present after the forks of orb1 and orb2. M forked into two branches, MA simple, MP forked into 4–5 branches. Cu with two branches. Three gradate series, inner gradate series with 2–3 crossveins; middle with two and the outer with four. Hind wing narrow, apex slightly tapered. Pale yellow, hyaline and immaculate; veins pale yellow and transparent. Rs forked in the middle with four branches. M forked into two branches, with 2–3 secondary branches respectively after the gradate series. Cu simple. One gradate series, with the only one crossvein r-m.</p><!--PageBreak--><p><italic>Abdomen.</italic> Yellowish-brown, tergites and sternites brown, darker than the arthropleuron, pilose. <italic>Male terminalia</italic> (Fig. <xref ref-type="fig" rid="F4">11</xref>). 8<sup>th</sup> tergite fused with the 8<sup>th</sup> sternite, dorsal of both 8<sup>th</sup> tergite protruding upwards as a short rod; posteroventral edge extending backwards as a stout spine, densely covered with long setae. Dorsal of 9<sup>th</sup> tergite slightly depressed and posteroventral edge extending upwards as a strong spine. Dorsal surface of ectoproct obviously protruding upwards and densely covered with long setae; posteroventral edge extending upwards into a thickened process, densely covered with setae on the inner surface. Mediuncus of gonarcus (Fig. <xref ref-type="fig" rid="F4">12–13</xref>) consisting of a pair of long curved hooks, three to four stout spines present on the surface with small spines around; extrahemigonarcus small and slightly tapered. <italic>Female terminalia</italic> (Fig. <xref ref-type="fig" rid="F4">14</xref>). 9<sup>th</sup> tergite very small, triangular from lateral view. Ectoproct large, slightly depressed in the middle of the hind margin. Subgenitale absent.</p><fig id="F4" position="float" orientation="portrait"><label>Figures 11–14.</label><caption><p><italic><tp:taxon-name><tp:taxon-name-part taxon-name-part-type="genus">Zachobiella</tp:taxon-name-part> <tp:taxon-name-part taxon-name-part-type="species">hainanensis</tp:taxon-name-part></tp:taxon-name></italic> Banks, 1939. <bold>11</bold> Male terminalia, lateral view (B) <bold>12</bold> Gonarcus, lateral view (A) <bold>13</bold> Gonarcus, dorsal view (A) <bold>14</bold> Female terminalia, lateral view (B). Scale bars: 0.1 mm (A); 0.5 mm (B).</p></caption><graphic xmlns:xlink="http://www.w3.org/1999/xlink" xlink:href="zookeys-502-027-g004.jpg" position="float" orientation="portrait" xlink:type="simple" id="oo_43108.jpg"/></fig></tp:treatment-sec><tp:treatment-sec sec-type="Distribution"><title>Distribution.</title><p>China (Hainan, Yunnan)</p></tp:treatment-sec><tp:treatment-sec sec-type="Material examined"><title>Material examined.</title><p>CHINA: 2♂2♀, Yunnan province, Dehong Autonomous Prefecture, Longchuan county. 28.iv.1981, Chikun Yang (CAU); 1♂, Yunnan province, Dehong Autonomous Prefecture, Ruili county. 1.v.1981, Fasheng Li (CAU); 1♂1♀, Hainan province, Wuzhishan city, Wuzhi hills. 16.v.2007, Yongjie Wang (CAU); 1♂, Hainan province, Baisha county, Yuanmen country, Hongxing village. 10.ix.2008, Xiushuai Yang (CAU).</p><!--PageBreak--></tp:treatment-sec><tp:treatment-sec sec-type="Remarks"><title>Remarks.</title><p>This species was described by <xref ref-type="bibr" rid="B2">Banks (1939)</xref> based on one specimen from Hainan province. In this paper both male and female are described, including the genitalia, and the distribution records for this species in China are updated. This species is similar to <italic><tp:taxon-name><tp:taxon-name-part taxon-name-part-type="genus">Zachobiella</tp:taxon-name-part> <tp:taxon-name-part taxon-name-part-type="species">striata</tp:taxon-name-part></tp:taxon-name></italic> but it can be easily distinguished by the different positions of 3ir1 in forewing.</p></tp:treatment-sec><tp:treatment-sec><!--Section generated to contain objects referenced in tp:taxon-treatment.--><fig id="F1" position="float" orientation="portrait"><label>Figures 1–4.</label><caption><p>Wings. <bold>1</bold> <italic><tp:taxon-name><tp:taxon-name-part taxon-name-part-type="genus">Zachobiella</tp:taxon-name-part> <tp:taxon-name-part taxon-name-part-type="species">yunanica</tp:taxon-name-part></tp:taxon-name></italic> Zhao, Yan &amp; Liu, sp. n. <bold>2</bold> <italic><tp:taxon-name><tp:taxon-name-part taxon-name-part-type="genus">Zachobiella</tp:taxon-name-part> <tp:taxon-name-part taxon-name-part-type="species">submarginata</tp:taxon-name-part></tp:taxon-name></italic> Esben-Petersen, 1929 <bold>3</bold> <italic><tp:taxon-name><tp:taxon-name-part taxon-name-part-type="genus">Zachobiella</tp:taxon-name-part> <tp:taxon-name-part taxon-name-part-type="species">striata</tp:taxon-name-part></tp:taxon-name></italic> Nakahara, 1966 <bold>4</bold> <italic><tp:taxon-name><tp:taxon-name-part taxon-name-part-type="genus">Zachobiella</tp:taxon-name-part> <tp:taxon-name-part taxon-name-part-type="species">hainanensis</tp:taxon-name-part></tp:taxon-name></italic> Banks, 1939.</p></caption><graphic xmlns:xlink="http://www.w3.org/1999/xlink" xlink:href="zookeys-502-027-g001.jpg" position="float" orientation="portrait" xlink:type="simple" id="oo_43105.jpg"/></fig></tp:treatment-sec><ref-list><ref id="B2"><mixed-citation xmlns:xlink="http://www.w3.org/1999/xlink" xlink:type="simple"><person-group><name name-style="western"><surname>Banks</surname><given-names>N</given-names></name></person-group> (<year>1939</year>) <article-title>New genera and species of neuropteroid insects.</article-title> <source>Bulletin of the Museum of Comparative Zoology</source> <volume>85</volume>: <fpage>439</fpage>–<lpage>504</lpage>.</mixed-citation></ref></ref-list></tp:taxon-treatment>
